# Supplementary material for: Microsporidian Nosema bombycis secretes serine protease inhibitor to suppress host cell apoptosis via Caspase BmICE
Source: PLoS Pathog. 2025 Jan 7;21(1):e1012373. doi: 10.1371/journal.ppat.1012373 (PMC11741654; doi:10.1371/journal.ppat.1012373)
Supplement: S2 Table — (XLSX) [file ppat.1012373.s008.xlsx]

## Sheet: Fig.1B
Quantitation of apoptosis in silkworm midgut cells 1 to 7 days after infection with N. bombycis
												Mean	SD
day 1	control	23.2523	17.1827	39.0785	8.42528	1.95122	10.4257	1.43737	0.75188	1.86916	11.5971	11.5971	12.2121
	N. b infected	15.625	8.58586	7.67196	8	4.95495	10.8626	8.83721	5.43093	6.44531	8.49043	8.49043	3.04798
day 2	control	54.0323	72.5664	20.5729	58.1619	13.7446	9.69609	49.4163	61.8834	40.625	42.2999	42.2999	21.3249
	N. b infected			10.2804	38.5965	11.174	37.8151	15.0485	8.87622	11.6477	19.0626	19.0626	12.2325
day 3	control	7.42358	11.3553	44.2308	5.81395	3.96877	14.7099	15.5378	7.64463	20.9581	14.627	14.627	11.6424
	N. b infected	1.5444	8.51064	5.64516	16.4706	8.33333	2.10084	21.8605	3.7422	5.71429	8.21355	8.21355	6.40484
day 4	control	18.5714	1.68303	21.4744	14.2857	2.8481	14.6843	13.7705	3.37972	19.04	12.193	12.193	7.16662
	N. b infected	0.596421	1.90476	0.813008	1.87135	1.30641	1.93548	6.39098	2.33463	3.02491	2.24199	2.24199	1.62638
day 5	control	9.67742	15.3846	12.3077	15.9551	15.873	5.6338	17.154	17.3367		13.6653	13.6653	3.88867
	N. b infected	3.26087	0.5	6.58436	5.60579	2.23214	2.7972	4.27807	9.10145	1.72018	4.0089	4.0089	2.53694
day 6	control	16.63	2.18163	0.739176	11.6022	2.04828	1.63934	7.90698	2.75012	12.462	6.43997	6.43997	5.53255
	N. b infected	7.40741	2.09497	3.99113	6.90423	1.54494	2.44618	7.24638	3.80952	0.952381	4.04413	4.04413	2.40281
day 7	control	2.44361	3.88098	33.7209	9.70149	21.4149	6.79157	8.12641	9.46681	29.2531	13.8666	13.8666	10.7384
	N. b infected	1.08696	0	4.72637	0.679502	1.19157	2.43902	1.1396	1.98413	1.14943	1.59962	1.59962	1.28573

## Sheet: Fig.1D
Quantitation of apoptosis of BmE cells infected with N. bombycis
	Field	Total cell number	TUNEL positive cell number	Apoptosis(%)		Mean	SD
BmE (A)	1	330	16	4.84848		3.53098	1.88201
	2	420	12	2.85714
	3	224	11	4.91071
	4	309	13	4.20712
	5	151	0	0
	6	298	13	4.36242
BmE+N.b (B)	1	359	20	5.57103		3.61432	1.60559
	2	143	7	4.8951
	3	346	14	4.04624
	4	362	13	3.59116
	5	343	8	2.33236
	6	240	3	1.25
BmE+Act D (C)	1	622	190	30.5466		22.5032	4.89791
	2	525	107	20.381
	3	452	88	19.469
	4	521	104	19.9616
	5	264	70	26.5152
	6	507	92	18.146
BmE+N.b Act D (D)	1	406	60	14.7783		17.1138	2.23818
	2	319	68	21.3166
	3	151	24	15.894
	4	381	63	16.5354
	5	364	63	17.3077
	6	362	61	16.8508

## Sheet: Fig. 3B
CCK-8 analysis of the cell proliferation after continuous culture of NbSPN14 transgenic cells
		OD 450						Mean	SD
0 h	pBac	0.192	0.198	0.212	0.208	0.226		0.2072	0.0131605
	NbSPN14	0.194	0.193	0.207	0.193	0.179		0.1932	0.00990959
24 h	pBac	0.481	0.524	0.518	0.533	0.564		0.524	0.029858
	NbSPN14	0.645	0.637	0.63	0.61	0.548		0.614	0.0391088
48 h	pBac	0.506	0.497	0.537	0.497	0.527		0.5128	0.0182538
	NbSPN14	0.811	0.728	0.762	0.775	0.733		0.7618	0.0337891
72 h	pBac	0.99	1.057	1.156	1.167	1.162		1.1064	0.0793933
	NbSPN14	1.461	1.46	1.426	1.4	1.449		1.4392	0.0260519
96 h	pBac	1.396	1.444	1.276	1.417	1.381		1.3828	0.0642238
	NbSPN14	1.727	1.84	1.685	1.61	1.594		1.6912	0.0993766

## Sheet: Fig.3C
CCK-8 analysis of the NbSPN14 transgenic cells treated with Act D at 48 h
		OD450						Mean	SD
Control	pBac	0.922	0.989	1.088	1.099	1.094		1.0384	0.0793933
	NbSPN14	1.393	1.392	1.358	1.332	1.381		1.3712	0.0260519
Act D	pBac	0.843	0.824	0.755	0.802	0.752		0.7952	0.0407517
	NbSPN14	1.156	1.031	1.019	1.052	1.08		1.0676	0.0545738

## Sheet: Fig.3E
		Quantification of the NbSPN14 transgenic cells apoptosis rate induced by Act D
				Apoptosis ratio (%)					Mean	SD
		Control	pBac	8.36237	9.41558	9.01639	6.52174		8.32902	1.28069
			NbSPN14	2.09059	1.75439	0.961538	1.44509		1.5629	0.479806
		Act D	pBac	21.256	28.2051	28.3422	29.4118		26.8038	3.73763
			NbSPN14	16.8478	16.0622	10	13.0178		13.9819	3.12656

## Sheet: Fig.3H
Caspase 3 activity analysis of NbSPN14 transgenic cells treated with Act D
		Caspase 3 activity				Mean	SD
Control	pBac	15.1435	23.5237	22.5624		20.4099	4.58608
	NbSPN14	18.6838	20.9634	15.6527		18.4333	2.6642
Act D	pBac	87.9749	90.0924	90.6675		89.5782	1.41802
	NbSPN14	43.1027	42.8639	42.9833		42.9833	0.11941

## Sheet: Fig.4A
	Caspase 3 activity analysis after interference with NbSPN14
			Caspase 3 activity			Mean	SD
	EGFPi	day 1	50.9342	51.4932	54.8517	52.4264	2.11892
		day 3	52.3484	54.8875	57.7723	55.0028	2.71375
		day 5	71.03	73.943	76.7112	73.8947	2.84087
	NbSPN14i	day 1	49.7081	51.0628	45.9481	48.9063	2.64993
		day 3	46.9787	49.7274	51.2126	49.3062	2.14814
		day 5	77.98	81.133	79.5397	79.5509	1.5765
	N.b+EGFPi	day 1	46.2784	50.4245	48.8169	48.5066	2.09039
		day 3	53.1123	51.674	47.9654	50.9172	2.65555
		day 5	48.4206	46.5388	43.4659	46.1418	2.50113
	N.b+NbSPN14i	day 1	56.5758	57.4012	56.1645	56.7138	0.62977
		day 3	73.8256	72.4668	74.2088	73.5004	0.91541
		day 5	68.0506	70.0464	72.1716	70.0896	2.06086

## Sheet: Fig.4C
	Apoptosis ratio analysis of midgut cells infected with N. bombycis after NbSPN14 interference
		Apoptosis ratio (%)						Mean	SD
	uninfected	21.7391	30.7692	16.6667	22.7273	16.6667		21.7138	5.78739
	infected	13.3333	14.2857	7.69231	6.66667	11.7647		10.7485	3.39954
	infected+NbSPN14i	23.5294	22.2222	23.0769	21.4286	22.7273		22.5969	0.809687

## Sheet: Fig.5
Fig. 5A
	dpi	The Copy number of Nb β-tubulin				Mean	SD
BmE-pBac+Nb	1	11310000	11590000	11880000		1.15933e+07	285015
	3	6929000	6815000	9737000		7827000	1.65509e+06
	5	28400000	40240000	36430000		3.50233e+07	6.04404e+06
	6	68440000	81460000	73740000		7.45467e+07	6.54738e+06
BmE-NbSPN14+Nb	1	14150000	11120000	9498000		1.15893e+07	2.36125e+06
	3	9188000	9900000	12080000		1.03893e+07	1.50682e+06
	5	120000000	99410000	84210000		1.01207e+08	1.79625e+07
	6	128000000	143000000	140000000		137000000	7.93725e+06
Fig. 5B
	dpi	The Copy number of Nb β-tubulin					Mean	SD
EGFPi+Nb	1	10300000	10500000	11500000	13400000		11425000	1.41745e+06
	3	72100000	88100000	78200000	76500000		78725000	6.7579e+06
	5	102000000	115000000	151000000	97100000		116275000	2.4351e+07
NbSPN14i+Nb	1	9800000	13200000	10900000	15300000		12300000	2.45085e+06
	3	101000000	86800000	100900000	115000000		100925000	1.15127e+07
	5	56000000	72100000	71600000	60300000		65000000	8.10473e+06

## Sheet: Fig.6A
		Fold change				Mean	SD
Bmbuffy	pBac	0.986233	0.952638	1.07177		1.00355	0.0614259
	NbSPN14	1.60214	1.70527	1.43396		1.58045	0.136951
BmCytc	pBac	0.986233	1.0001	1.01396		1.0001	0.013863
	NbSPN14	0.607097	0.594604	0.539614		0.580438	0.0359025
BmApaf1	pBac	1.09429	0.959264	0.946058		0.999872	0.082038
	NbSPN14	0.76313	0.817902	0.812252		0.797761	0.0301244
Bmdronc	pBac	0.876606	1.18921	0.965936		1.01058	0.161012
	NbSPN14	1.08674	0.846745	1.07923		1.00424	0.136443
Bmdredd	pBac	1.08674	0.946058	0.972655		1.00182	0.0747347
	NbSPN14	0.82932	0.773782	0.90125		0.834784	0.0639094
BmICE	pBac	0.933033	1.00696	1.06437		1.00145	0.0658412
	NbSPN14	2.39496	2.49666	2.02792		2.30651	0.24657

[truncated: 9 more sheets: Fig. 7C, Fig. 8, Fig.9, S1B Fig, S2C Fig, S3B Fig, S4 Fig, S5 Fig, S6 Fig]
